# Supplementary material for: Integrated transcriptomics and machine learning reveal REN as a dual regulator of tumor stemness and NK cell evasion in Wilms tumor progression
Source: Front Immunol. 2025 Jun 4;16:1612987. doi: 10.3389/fimmu.2025.1612987 (PMC12174124; doi:10.3389/fimmu.2025.1612987)
Supplement: Supplementary file 2 [file Table1.xlsx]

## Sheet: Sheet1
Gene name	Sequence (5'-3')
REN F	CCGTGATCCTCACCAACTACA
REN R	ACCCAAACATTGGACGAACCA
si-REN 1#	CCCCTATCTTCGACAACATCATC
si-REN 2#	CCCTATCTTCGACAACATCATCT
si-REN 3#	AAGGGAATTTCCACTATATCAAC
